# Supplementary material for: Vaccine Hesitancy during the Coronavirus Pandemic in South Tyrol, Italy: Linguistic Correlates in a Representative Cross-Sectional Survey
Source: Vaccines (Basel). 2022 Sep 21;10(10):1584. doi: 10.3390/vaccines10101584 (PMC9607221; doi:10.3390/vaccines10101584)
Supplement: Supplementary file 1 [file vaccines-10-01584-s001.zip]

Archive with 1 entries (1 files):
- vaccines-1879895-supplementary.pdf
